# Supplementary material for: Preconditioning Methods to Improve Mesenchymal Stromal Cell-Derived Extracellular Vesicles in Bone Regeneration—A Systematic Review
Source: Biology (Basel). 2022 May 11;11(5):733. doi: 10.3390/biology11050733 (PMC9138769; doi:10.3390/biology11050733)
Supplement: Supplementary file 1 [file biology-11-00733-s001.zip]

Archive with 3 entries (3 files):
- PRISMA checklist.pdf
- Systematic review Protocol - StArt.pdf
- Table S1.pdf
